# Supplementary material for: Quantitative outperforms visual assessment of nonparallel orientation in ultrasound breast imaging reporting and data system
Source: PeerJ. 2026 Mar 18;14:e20992. doi: 10.7717/peerj.20992 (PMC13005611; doi:10.7717/peerj.20992)
Supplement: Supplemental Information 2 [file peerj-14-20992-s002.xlsx]

## Sheet: Orientation Angle
Name(ID)	Sex，male-1，female-2	Age-y	Height-m	Weight-kg	BMI	Family history:with-1，without-0	Palpable nodule:presence-1，absence-0	Pain:yes-1，no-0	Nipple discharge:yes-1，no-0	Breast skin edema:no-0，thicken1，retracting2，edema3	Palpable axillary lymph node :yes-1，no-0	Which breast:left-1，right-2	Location of the breast nodul: upper external-1, lower external-2,lower internal-3,upper internal-4	Present history: time of finding the breast nodule(month)	Angle between the longitudinal axis of the breast nodule and the breast skin	Maximal length	Transverse diameter	Histopathological results	Benign-1, malignant-2	Shape:regular-0, irregular-1	Margin:ciecumscribed-0, blurry or coase or angular or lobular -1	Echogenicity: hypoechoic or isoechoic or high echoic-0, marked echoic-1	Calcification: no-0, microcalcification-1, macrocalcification-2	Posterior features: no evident change or enhancement-0, attenuation-1	peripheralhyperechoic halo:absent-0, present-1	BI-RADS integral orientation angle	Orientation based on visual observation: parallel-0, non-parallel-1	BI-RADS based on visual observation
	2	62	1.56	58	23.833	0	1	0	0	0	0	1	1	Found 3 months ago	78.8	12.7	12.1	Infiltrating carcinoma	2	1	1	1	0	0	1	5	1	5
	2	47	1.55	58	24.1415	0	1	0	0	0	0	1	2	Found 1 day ago	58.1	10.7	5.3	Non-Special Type Infiltrating Carcinoma	2	1	1	0	0	0	0	4c	1	4c
	2	48	1.62	60	22.8624	0	1	0	0	0	1	1	1	Found 1 month ago	14.7	37.1	21.8	Non-Special Type Infiltrating Carcinoma	2	1	1	1	0	0	1	4c	0	4c
	2	68	1.54	50	21.0828	0	1	1	0	0	1	2	1	Found 1 week ago	33.9	17.9	16.2	Infiltrating carcinoma	2	1	1	1	0	0	0	4c	1	4c
	2	43	1.7	60	20.7612	0	1	1	0	0	0	2	1	Found 3 months ago	52.8	16.6	10.2	Non-Special Type Infiltrating Carcinoma	2	1	1	1	1	0	1	5	1	5
	2	43	1.6	55	21.4844	0	1	1	0	0	0	1	1	Found 1 year ago	16.1	28.9	12.7	Fibroadenoma	1	1	1	0	0	0	0	4b	0	4b
	2	37	1.56	59	24.2439	0	1	0	0	0	0	1	4	Found 1 month ago	65.3	12.9	10.8	Non-Special Type Infiltrating Carcinoma	2	1	1	1	0	1	1	5	1	5
	2	71	1.55	55	22.8928	0	1	0	0	0	0	2	1	Found half a month ago	21.8	22.2	10.8	Non-Special Type Infiltrating Carcinoma	2	1	1	1	1	1	1	5	0	5
	2	28	1.48	53	24.1965	0	1	0	0	0	0	1	2	Found 1 year ago	22	34.5	28.9	Fibroadenoma	1	1	1	0	0	0	1	4c	0	4c
	2	44	1.55	67	27.8876	0	1	0	0	0	0	2	1	Found 10 years ago	11	27.3	12.8	Adenosis with fibroadenoma like Hyperplasia	1	0	0	0	0	0	0	3	0	3
	2	18	1.54	39.5	16.6554	0	1	0	0	0	0	1	1	Found 5 months ago	18.3	28	18.7	Fibroadenoma	1	0	0	0	1	0	0	4a	0	4a
	2	58	1.56	53	21.7784	0	1	0	1	0	0	1	2	Found 1 year ago	29.8	8	3	ductal carcinoma	2	1	0	0	1	0	0	4c	0	4b
	2	50	1.52	78	33.7604	0	1	1	0	0	0	1	4	Found 1 month ago	6.1	28.9	14.7	Benign phyllodes tumor	1	0	1	0	0	0	0	4a	0	4a
	2	20	1.55	42	17.4818	0	0	0	0	0	0	2	2	Found 1 week ago	9.5	21.6	6.7	Fibroadenoma	1	0	0	0	0	0	0	3	0	3
	2	59	1.51	53	23.2446	0	1	0	0	0	1	1	3	Found 1 month ago	34.8	26.6	19.1	Non-Special Type Infiltrating Carcinoma	2	1	1	0	0	0	1	5	0	4c
	2	63	1.63	70	26.3465	0	1	0	0	0	1	1	1	Found 1 week ago	32.7	21.8	9.3	Non-Special Type Infiltrating Carcinoma	2	1	1	0	1	0	1	5	0	5
	2	25	1.6	58	22.6562	0	0	0	0	0	0	2	1	Found 2 years ago	10.2	24.8	10.3	Adenosis with fibroadenoma like Hyperplasia	1	0	0	0	0	0	0	3	0	3
	2	61	1.57	55	22.3133	0	1	0	0	0	0	1	2	Found 2 months ago	26.3	15.6	8.4	Non-Special Type Infiltrating Carcinoma	2	1	1	0	0	0	1	4c	0	4c
	2	38	1.58	60	24.0346	0	1	0	0	0	0	1	2	Found 9 months ago	7.5	8.4	5.3	Adenosis with fibroadenoma like Hyperplasia	1	1	0	0	0	0	0	4a	0	4a
	2	42	1.57	59	23.9361	0	1	0	0	0	0	1	2	Found half a year ago	33.4	16.1	9.2	Non-Special Type Infiltrating Carcinoma	2	1	1	0	1	0	0	5	0	4c
	2	49	1.6	62.5	24.4141	0	0	0	0	0	0	1	1	Found 1 year ago	24.6	14	5.6	Adenosis with fibroadenoma like Hyperplasia	1	1	1	0	0	0	0	4c	0	4b
	2	46	1.57	60	24.3418	0	1	0	0	0	0	2	2	Found 2 years ago	59.6	8.1	4.5	ductal carcinoma	2	1	1	1	0	0	0	4c	1	4c
	2	51	1.64	70	26.0262	0	1	1	0	0	0	2	2	Found 10 years ago	22.5	14.5	10.3	Adenosis with fibroadenoma like Hyperplasia	1	0	1	0	0	0	0	4b	0	4a
	2	28	1.52	43	18.6115	0	0	0	0	0	0	2	3	Found 9 years ago	4.6	25.7	9.5	Fibroadenoma	1	0	0	0	0	0	0	3	0	3
	2	35	1.5	44.5	19.7778	0	1	0	0	0	0	1	1	Found 5 days ago	4.5	27.3	9.9	Adenosis	1	0	0	0	1	0	0	4a	0	4a
	2	29	1.57	52	21.0962	0	0	1	0	1	0	2	1	Found half a month ago	4.1	14.8	5.9	Inflammatory lesion	1	0	0	0	0	0	0	4a	0	4a
	2	41	1.52	50	21.6413	0	1	1	0	0	0	2	4	Found 5 months ago	25.3	21.7	10.4	Non-Special Type Infiltrating Carcinoma	2	1	1	1	1	0	1	5	0	5
	2	43	1.52	53	22.9398	0	1	0	0	0	0	2	1	Found 3 months ago	52.7	20.7	15.7	Invasive ductal carcinoma	2	1	1	1	0	1	1	5	1	5
	2	51	1.56	47	19.313	1	1	0	0	0	0	2	4	Found 2 months ago	32.1	34.9	16.9	Non-Special Type Infiltrating Carcinoma	2	0	1	0	1	0	0	4c	0	4b
	2	49	1.58	56	22.4323	0	1	0	0	0	0	1	1	Found 3 months ago	25.3	22.1	15.7	Non-Special Type Infiltrating Carcinoma	2	0	1	1	1	0	1	5	0	4c
	2	53	1.59	59	23.3377	0	1	1	0	0	1	2	1	Found 10 days ago	44.9	14.3	9.4	Non-Special Type Infiltrating Carcinoma	2	0	1	0	0	0	1	4c	0	4b
	2	63	1.57	83	33.6728	1	1	1	1	0	1	1	1	Found 2 months ago	63.7	31.1	25.8	Invasive ductal carcinoma	2	1	1	0	1	0	1	5	1	5
	2	38	1.58	55	22.0317	0	1	0	0	0	0	1	2	Found 2 months ago	24.9	20.8	8.2	Fibroadenoma	1	1	0	0	0	0	0	4b	0	4a
	2	41	1.56	58	23.833	0	0	0	0	0	0	1	3	Found 4 years ago	22.2	22	12.9	Adenosis with fibroadenoma like Hyperplasia	1	1	1	0	0	0	0	4c	0	4c
	2	48	1.5	47	20.8889	0	1	0	0	0	0	1	2	Found 2 years ago	19	17.1	7.5	Adenosis	1	1	0	0	0	0	0	4a	0	4a
	2	55	1.52	54	23.3726	0	1	0	0	0	1	1	1	Found 2 years ago	48.4	14.2	8.7	Invasive ductal carcinoma	2	1	1	0	1	0	1	5	1	5
	2	29	1.63	55	20.7008	0	0	0	0	0	0	1	1	Found 1 month ago	14.8	15.2	8.8	Adenosis with fibroadenoma like Hyperplasia	1	1	1	0	0	0	0	4b	0	4b
	2	37	1.59	60.7	24.0101	0	1	1	0	0	0	1	4	Found 1 month ago	44.4	21.1	11.8	Non-Special Type Infiltrating Carcinoma	2	1	1	0	0	0	0	4c	1	4c
	2	37	1.59	60	23.7332	0	0	0	0	0	0	1	3	Found 3 months ago	17.6	19.6	9	Fibroadenoma	1	0	0	0	0	0	0	3	0	3
	2	49	1.58	60	24.0346	0	1	0	0	0	0	1	1	Found 1 month ago	50.2	12.6	7.9	ductal carcinoma	2	0	1	0	1	0	0	4c	1	4c
	2	23	1.64	54	20.0773	0	0	1	1	0	1	2	2	Found 3 days ago	19.2	20.2	9.1	Chronic suppurative inflammation	1	0	0	0	0	0	0	3	0	3
	2	22	1.54	45	18.9745	1	1	1	0	0	0	1	1	Found 2 months ago	19.3	26.7	14.5	Adenosis with fibroadenoma like Hyperplasia	1	0	0	0	0	0	0	3	0	3
	2	44	1.57	70	28.3987	0	1	0	0	0	0	1	1	Found half a month ago	55.4	22.8	20.1	Non-Special Type Infiltrating Carcinoma	2	1	1	1	0	0	1	5	1	5
	2	57	1.59	60	23.7332	0	1	0	0	0	0	1	4	Found 2 months ago	24.4	45.3	24.4	Non-Special Type Infiltrating Carcinoma	2	1	1	0	1	0	1	5	0	5
	2	33	1.58	49	19.6283	0	1	1	0	0	0	2	4	Found 1 month ago	33.8	17.9	13.6	Invasive ductal carcinoma	2	0	1	0	0	0	1	4c	0	4b
	2	47	1.54	64	26.986	0	0	0	0	0	0	1	3	Found 1 day ago	24.9	11.9	7.1	Invasive ductal carcinoma	2	0	0	0	0	0	0	4a	0	3
	2	23	1.58	53	21.2306	0	0	0	0	0	0	2	1	Found 2 years ago	5.7	20.1	7.9	Fibroadenoma	1	0	0	0	0	0	0	3	0	3
	2	48	1.62	60	22.8624	0	1	0	0	0	0	2	3	Found 4 years ago	18.7	18.4	11.2	Adenosis with fibroadenoma like Hyperplasia	1	0	0	0	0	0	0	4a	0	4a
	2	58	1.54	47	19.8178	0	1	0	0	0	0	2	1	Found 1 year ago	28	18.1	13.5	Non-Special Type Infiltrating Carcinoma	2	0	0	0	0	0	1	4c	0	4b
	2	39	1.57	48	19.4734	0	0	0	0	0	0	2	1	Found 1 year ago	6.4	16.6	8.8	Adenosis with fibroadenoma like Hyperplasia	1	0	1	0	1	0	0	4b	0	4b
	2	65	1.55	63	26.2227	0	1	0	0	0	0	2	4	Found 1 week ago	45.2	13.2	9.3	Invasive ductal carcinoma	2	0	1	0	0	0	1	4c	1	4c
	2	49	1.53	63	26.9127	0	1	0	0	0	0	1	4	Found 1 month ago	24.6	10.2	4.7	ductal carcinoma	2	0	0	0	0	0	0	4a	0	3
	2	32	1.6	50	19.5312	0	0	0	0	0	0	2	4	Found 3 years ago	6.2	11.7	4.7	Adenosis with fibroadenoma like Hyperplasia	1	1	1	0	0	0	0	4b	0	4b
	2	41	1.53	62	26.4855	0	1	0	0	0	0	1	4	Found half a month ago	72.1	14.7	9.9	Invasive ductal carcinoma	2	1	1	1	0	0	1	5	1	5	文章用图
	2	26	1.58	48	19.2277	0	1	0	0	0	0	2	1	Found half a year ago	9.2	25.8	13.4	Tubular adenoma	1	0	0	0	0	0	0	3	0	3
	2	48	1.62	65	24.7676	0	0	0	0	0	0	2	3	Found 7 years ago	1.1	7.5	3.4	Fibroadenoma	1	0	0	0	0	0	0	3	0	3
	2	31	1.61	53	20.4467	0	1	0	0	0	0	1	2	Found 10 years ago	8.2	22.5	7.6	Adenosis with fibroadenoma like Hyperplasia	1	0	0	0	1	0	0	4a	0	4a
	2	54	1.51	61	26.7532	0	1	0	0	0	0	1	4	Found 3 months ago	30.5	21.2	14.8	Non-Special Type Infiltrating Carcinoma	2	1	1	0	1	0	0	5	0	4c
	2	31	1.6	60	23.4375	0	1	0	0	0	0	1	2	Found 7 years ago	26.5	15.7	10.3	Fibroadenoma	1	0	0	0	0	0	0	4a	0	3
	2	62	1.45	45	21.4031	0	1	1	0	0	1	2	4	Found half a year ago	37.3	29.2	23.9	Non-Special Type Infiltrating Carcinoma	2	1	1	0	1	0	0	5	0	4c
	2	29	1.63	53	19.9481	0	0	0	0	0	0	2	4	Found half a year ago	19.1	14.6	8.8	Adenosis with fibroadenoma like Hyperplasia	1	0	0	0	1	0	1	4b	0	4b
	2	36	1.57	45	18.2563	0	1	0	0	0	0	2	1	Found 2 months ago	30	14.4	7.6	Invasive ductal carcinoma	2	0	0	0	0	0	0	4a	0	4a
	2	46	1.58	60	24.0346	0	1	0	0	0	0	2	1	Found 3 days ago	40.1	18.2	13.1	Invasive ductal carcinoma	2	0	0	0	0	0	0	4b	0	4a
	2	45	1.5	59	26.2222	0	0	0	0	0	0	2	1	Found half a year ago	21.2	12	6.7	Fibroadenoma	1	1	0	0	1	0	0	4b	0	4b
	2	55	1.6	53	20.7031	0	1	0	0	0	0	2	1	Found 10 days ago	28.8	41.1	22.5	Invasive ductal carcinoma	2	1	1	1	1	0	1	5	0	5
	2	41	1.55	55	22.8928	0	1	1	0	0	1	1	1	Found 1 month ago	54	8.8	5.5	ductal carcinoma	2	0	0	0	1	0	0	4b	1	4b
	2	22	1.64	52	19.3337	0	1	1	0	0	0	2	4	Found half a year ago	4.1	25.1	7.7	Adenosis with fibroadenoma like Hyperplasia	1	0	0	0	0	0	0	3	0	3
	2	67	1.54	65	27.4077	0	1	0	0	0	1	2	2	Found 5 months ago	30.2	24.1	18	Invasive ductal carcinoma	2	1	1	1	1	0	1	5	0	5
	2	28	1.6	54	21.0938	0	0	0	1	0	1	1	1	Found 1 month ago	35.2	16.6	9.9	Fibroadenoma	1	1	0	0	0	0	1	4c	0	4b
	2	60	1.58	55	22.0317	0	0	0	0	0	0	1	3	Found 3 years ago	13.1	8	3.5	Adenosis	1	0	0	0	0	0	0	3	0	3
	2	31	1.55	73	30.385	0	0	0	0	0	0	1	4	Found 1 day ago	58.7	8.6	6.9	Adenosis with fibroadenoma like Hyperplasia	1	0	0	0	0	0	1	4b	1	4b
	2	31	1.67	53	19.0039	0	1	0	0	0	0	1	3	Found 1 year ago	15.5	21.2	7.1	Fibroadenoma	1	0	0	0	0	0	0	3	0	3
	2	41	1.6	58	22.6562	0	1	0	0	0	0	2	1	Found 1 day ago	4.9	17.2	8	Adenosis with fibroadenoma like Hyperplasia	1	0	0	0	0	0	0	4a	0	4a
	2	62	1.53	54	23.0681	0	1	1	0	0	0	2	1	Found 2 months ago	19.2	15.7	7.2	Non-Special Type Infiltrating Carcinoma	2	0	1	0	0	0	1	4b	0	4b
	2	32	1.53	57	24.3496	0	0	0	0	0	0	1	1	Found 1 year ago	17.9	11.2	7.6	Adenosis with fibroadenoma like Hyperplasia	1	0	1	0	1	0	0	4b	0	4b
	2	31	1.7	55	19.0311	0	1	0	0	0	0	1	1	Found 7 months ago	23.2	15.7	8.6	Non-Special Type Infiltrating Carcinoma	2	1	1	0	0	0	1	5	0	4c
	2	50	1.54	62	26.1427	0	1	0	0	1	1	1	1	Found 2 years ago	35.8	33.4	25.8	Invasive ductal carcinoma	2	1	1	0	1	0	1	5	0	5
	2	56	1.53	55	23.4952	0	0	0	0	0	0	1	1	Found 3 months ago	50.9	7.5	4.9	Invasive ductal carcinoma	2	1	1	0	0	0	0	4c	1	4c
	2	59	1.55	57	23.7253	0	1	0	0	0	1	2	4	Found half a year ago	50.6	15.2	13	Invasive ductal carcinoma	2	1	1	0	1	0	0	5	1	5
	2	38	1.59	48	18.9866	0	0	0	0	0	0	1	1	Found 1 year ago	16.8	17.6	8.1	Adenosis with fibroadenoma like Hyperplasia	1	0	0	0	1	0	0	4a	0	4a
	2	41	1.55	61	25.3902	0	1	0	0	0	0	1	4	Found 1 week ago	30.2	31	17.7	Invasive ductal carcinoma	2	1	1	0	1	0	1	5	0	5
	2	42	1.58	58	23.2335	0	1	1	0	0	1	1	2	Found 2 months ago	17	11.9	5.3	Granulomatous mastitis	1	1	1	0	0	0	0	4b	0	4b
	2	50	1.55	40	16.6493	0	1	1	0	0	0	1	3	Found half a year ago	4.8	13	6.2	Adenosis	1	0	0	0	0	0	0	3	0	3
	2	46	1.58	55	22.0317	0	0	0	0	0	0	1	1	Found half a month ago	14.1	12.7	5.5	Adenosis	1	0	0	0	1	0	0	4a	0	4a
	2	50	1.59	63	24.9199	0	1	1	0	0	0	2	2	Found 1 week ago	12.9	9	4.3	Fibroadenoma	1	0	0	0	0	0	0	4a	0	4a
	2	48	1.55	65	27.0552	0	1	0	0	0	0	2	4	Found 1 week ago	31	12.6	8.2	Invasive ductal carcinoma	2	1	1	1	0	1	1	5	0	5
	2	43	1.57	65	26.3702	0	1	0	0	0	0	2	2	Found half a month ago	21.9	19.2	10.7	Adenosis with fibroadenoma like Hyperplasia	1	0	0	0	1	0	0	4a	0	4a
	2	41	1.58	58	23.2335	0	1	0	0	0	0	1	1	Found half a month ago	34.9	21.3	16	Invasive ductal carcinoma	2	1	1	0	1	0	0	5	0	4c
	2	48	1.56	59	24.2439	0	1	0	0	0	0	1	3	Found half a year ago	16.1	25.4	13.9	Benign phyllodes tumor	1	1	1	0	0	0	1	4c	0	4c
	2	40	1.6	60	23.4375	0	1	1	0	1	1	2	1	Found 1 week ago	19.3	33.4	20.6	Granulomatous mastitis	1	0	0	0	0	0	0	3	0	3
	2	57	1.59	65	25.711	0	1	0	0	0	0	1	4	Found 1 year ago	40.9	20.7	10.1	Non-Special Type Infiltrating Carcinoma	2	1	1	0	1	0	0	5	0	4c
	2	49	1.56	63	25.8876	0	1	1	0	0	0	1	2	Found 4 months ago	10.7	16.2	6.4	Invasive ductal carcinoma	2	1	1	0	1	0	0	4c	0	4c
	2	52	1.58	46	18.4265	0	0	0	0	0	0	2	3	Found 3 years ago	26	11.8	6.1	Mammary duct ectasia	1	1	0	0	1	0	0	4b	0	4b
	2	33	1.54	49	20.6612	0	1	0	0	0	0	2	1	Found 5 years ago	18.1	16.8	7.9	ductal carcinoma	2	1	1	0	1	0	0	4c	0	4c
	2	41	1.63	69	25.9701	0	0	1	0	0	0	2	1	Found 2 months ago	8.9	15	7.6	Adenosis with fibroadenoma like Hyperplasia	1	0	0	1	0	0	0	3	0	3
	2	26	1.57	42	17.0392	0	0	0	0	0	0	1	2	Found 7 months ago	11.1	15.6	6.2	Adenosis with fibroadenoma like Hyperplasia	1	1	0	0	0	0	0	4a	0	4a
	2	55	1.53	52	22.2137	0	1	0	0	0	0	2	4	Found 3 months ago	36.7	12.5	8.8	Non-Special Type Infiltrating Carcinoma	2	1	1	1	0	0	1	5	1	5
	2	28	1.6	55	21.4844	0	1	0	0	0	0	1	1	Found 3 days ago	32.3	23.3	14.4	Adenosis with fibroadenoma like Hyperplasia	1	1	1	0	0	0	1	5	0	4c
	2	50	1.67	65.5	23.486	0	1	1	0	0	1	1	2	Found 3 months ago	20.8	16.4	8.8	Fibroadenoma	1	1	1	1	0	0	0	4b	0	4b
	2	45	1.6	60	23.4375	0	0	0	0	0	0	1	4	Found 1 year ago	28.5	18.3	11.1	Adenosis	1	1	1	0	1	0	1	5	0	5
	2	49	1.6	61	23.8281	0	1	0	0	0	0	2	1	Found 8 months ago	31.1	15.6	8.8	Adenosis	1	1	1	0	0	0	0	4c	0	4b
	2	26	1.56	58	23.833	0	0	0	0	0	0	2	1	Found 3 months ago	10.2	18.9	8.5	Adenosis with fibroadenoma like Hyperplasia	1	0	0	0	0	0	0	3	0	3
	2	30	1.58	50	20.0288	0	0	0	0	0	0	1	1	Found 1 year ago	33.3	15.7	11.5	Adenosis with fibroadenoma like Hyperplasia	1	1	0	0	1	0	0	4c	1	4c
	2	25	1.62	48	18.2899	0	0	0	0	0	0	2	1	Found 1 year ago	7.2	10.7	6.6	Adenosis with fibroadenoma like Hyperplasia	1	1	0	0	1	0	0	4b	0	4b
	2	36	1.59	56	22.151	0	0	0	0	0	0	2	1	Found 1 day ago	42.5	14.3	10.8	Invasive ductal carcinoma	2	1	1	1	1	0	0	5	0	4c
	2	49	1.6	56	21.875	0	1	0	0	0	0	2	3	Found 15 days ago	13.2	26.1	14.8	Fibroadenoma	1	1	0	0	1	0	0	4b	0	4b
	2	31	1.57	55	22.3133	0	0	1	0	0	0	1	3	Found 1 month ago	14.1	12.8	5.7	Adenosis with fibroadenoma like Hyperplasia	1	0	0	0	1	0	0	4a	0	4a
	2	24	1.56	48	19.7239	0	1	0	0	0	0	1	4	Found 3 years ago	19.5	17.2	8.9	Adenosis with fibroadenoma like Hyperplasia	1	0	0	0	0	0	0	3	0	3
	2	35	1.6	55	21.4844	0	1	0	0	0	0	2	1	Found 1 year ago	17.8	18.4	8.3	Adenosis with fibroadenoma like Hyperplasia	1	0	0	0	0	0	0	3	0	3
	2	63	1.5	60	26.6667	0	1	0	0	0	1	2	1	Found 2 months ago	49.6	15.5	13.2	Invasive ductal carcinoma	2	0	1	0	0	0	1	4c	1	4c
	女	51	1.55	55	22.8928	0	1	0	0	0	0	1	1	Found 6 months ago	9.4	42.5	20	Adenosis	1	0	0	0	1	0	0	4a	0	4a
	2	37	1.57	55	22.3133	0	1	0	1	0	0	1	4	Found 2 months ago	52.5	7.8	5.4	Non-Special Type Infiltrating Carcinoma	2	1	1	1	1	0	1	5	1	5
	2	23	1.62	55	20.9572	0	0	0	0	0	0	1	4	Found 2 years ago	10.4	47.8	12.2	Fibroadenoma	1	0	0	0	0	0	0	3	0	3
	2	48	1.56	60	24.6548	0	1	0	1	0	0	1	1	Found 1 year ago	33.8	16.2	8.8	Adenosis with fibroadenoma like Hyperplasia	1	0	1	0	1	0	0	4c	1	4c
	2	25	1.58	54	21.6311	0	0	0	0	0	0	1	1	Found 3 months ago	33.4	8.6	6	Adenosis with fibroadenoma like Hyperplasia	1	0	0	0	1	0	0	4b	0	4a
	2	30	1.61	44	16.9747	0	0	0	0	0	0	2	3	Found 6 months ago	13.1	16.2	5.7	Fibroadenoma	1	0	0	0	0	0	0	3	0	3
	2	71	1.55	48	19.9792	0	0	0	0	0	0	2	4	Found 3 months ago	24.7	21	12	Invasive ductal carcinoma	2	1	1	0	0	0	1	5	0	4c
	2	39	1.55	45	18.7305	0	1	0	0	0	1	1	4	Found 10 days ago	25.4	21.1	11.1	Non-Special Type Infiltrating Carcinoma	2	1	1	0	1	0	0	5	0	4c
	2	36	1.63	60	22.5827	0	0	0	0	0	0	1	4	Found 6 months ago	11.6	15.4	8.2	Adenosis with fibroadenoma like Hyperplasia	1	0	0	0	0	0	0	3	0	3
	2	43	1.72	85	28.7317	0	1	0	0	0	0	2	1	Found 1 year ago	10.7	24.1	15.2	Solitary fibrous tumor	1	0	0	0	0	0	0	3	0	3
	2	49	1.53	65	27.7671	0	1	1	0	0	0	1	1	Found 3 days ago	14.5	31.6	14.1	Invasive ductal carcinoma	2	0	0	0	0	0	0	3	0	3
	2	56	1.55	60	24.974	0	1	0	0	0	0	2	4	Found 15 days ago	23.9	8.7	4.6	Invasive ductal carcinoma	2	0	1	0	0	0	0	4b	0	4a
	2	47	1.6	65	25.3906	0	1	0	0	0	0	1	1	Found 3 months ago	28.3	18.7	11.9	Non-Special Type Infiltrating Carcinoma	2	1	1	0	0	0	1	5	1	5
	2	57	1.54	57	24.0344	0	1	1	0	0	0	2	2	Found 1 month ago	34.3	26.8	18.5	Non-Special Type Infiltrating Carcinoma	2	1	1	0	1	0	1	5	1	5
	2	39	1.58	75	30.0433	0	0	0	0	0	0	2	1	Found 1 year ago	18.8	13.2	8.2	Fibroadenoma	1	0	0	0	1	0	0	4a	0	4a
	2	59	1.58	65	26.0375	0	1	0	0	0	0	1	1	Found 4 years ago	19.9	15.5	6.9	Adenosis with fibroadenoma like Hyperplasia	1	0	0	0	0	0	0	3	0	3
	2	34	1.58	52	20.83	0	0	0	0	0	0	1	1	Found 3 years ago	14	7.3	4	Adenosis with fibroadenoma like Hyperplasia	1	0	0	0	0	0	0	4a	1	4b
	2	28	1.59	60	23.7332	0	1	0	0	0	0	2	1	Found half a year ago	27.5	19.1	10.9	Adenosis with fibroadenoma like Hyperplasia	1	0	0	0	0	0	0	4a	0	3
	2	49	1.57	56.5	22.9218	0	1	0	0	0	0	2	1	Found 4 years ago	8.3	33.3	18	Fibroadenoma	1	0	0	0	1	0	0	4a	0	4a
	2	63	1.6	52	20.3125	0	1	1	0	1	1	2	4	Found 1 month ago	24.5	22.2	12.5	Non-Special Type Infiltrating Carcinoma	2	1	1	0	0	1	0	5	0	4c
	2	48	1.63	70	26.3465	0	1	1	0	0	1	1	2	Found 1 week ago	28.6	15.9	8.2	Invasive ductal carcinoma	2	1	1	0	1	1	0	5	0	5
	2	22	1.58	45	18.026	0	0	0	0	0	0	1	2	Found 1 year ago	8.2	42.2	21.9	Fibroadenoma	1	1	0	0	0	0	0	4a	0	4a
	2	39	1.56	65	26.7094	0	0	0	0	0	0	2	1	Found half a year ago	24.8	15.3	10.3	Invasive ductal carcinoma	2	1	1	1	1	1	0	5	0	5
	2	30	1.59	57	22.5466	0	0	1	0	0	0	2	1	Found 2 years ago	0	18.8	11.4	Adenosis with fibroadenoma like Hyperplasia	1	0	0	0	0	0	0	3	0	3
	2	31	1.54	46	19.3962	0	0	0	0	0	0	1	2	Found 1 month ago	7.2	8.7	4.3	Adenosis	1	0	0	0	0	0	0	3	0	3
	2	41	1.54	53	22.3478	0	0	0	0	0	0	2	1	Found 3 months ago	7.6	13.5	6.8	Adenosis	1	0	0	0	1	0	0	4a	0	4a
	2	22	1.64	74	27.5134	0	1	0	0	0	0	2	1	Found 5 months ago	23.9	14.1	10	Nodular fasciitis	1	1	1	0	0	0	1	5	1	5
	2	36	1.6	51	19.9219	0	1	1	0	0	0	2	4	Found half a year ago	10.3	23.4	12.4	Fibroadenoma	1	0	0	0	0	0	0	3	0	3
	2	43	1.48	54	24.653	0	0	0	0	0	1	2	1	Found half a year ago	35.7	28.8	19.6	Invasive ductal carcinoma	2	1	1	0	1	0	1	5	1	5
	2	43	1.56	56.5	23.2166	0	0	0	0	0	1	2	4	Found half a year ago	28.7	36.1	27.2	Non-Special Type Infiltrating Carcinoma	2	1	1	0	1	0	0	5	1	5
	2	37	1.57	52.5	21.299	0	0	0	0	0	0	2	4	Found 1 day ago	4.1	16.8	8.1	Adenosis with fibroadenoma like Hyperplasia	1	0	0	0	1	0	0	3	0	3
	2	49	1.53	48	20.5049	0	1	0	0	0	0	1	1	Found 2 months ago	41.1	11.9	6.9	ductal carcinoma	2	1	1	0	1	0	0	5	0	4c
	2	21	1.58	50	20.0288	0	1	0	1	0	0	2	4	Found 2 weeks ago	12.7	22.5	14	Sclerosing adenosis	1	1	0	0	0	0	0	4a	0	4a
	2	28	1.6	58	22.6562	1	1	1	0	0	0	1	1	Found 1 month ago	2.6	16.2	6.1	Adenosis with fibroadenoma like Hyperplasia	1	0	0	0	0	0	0	4a	0	4a
	2	34	1.62	55	20.9572	0	1	0	0	0	0	1	1	Found 9 months ago	18.2	18.7	6.6	Fibroadenoma	1	0	0	0	1	0	0	4a	0	4a
	2	48	1.61	65	25.0762	0	0	0	0	0	0	2	2	Found 1 day ago	15.7	8.8	4.8	Adenosis	1	0	0	0	1	0	0	4a	0	4a
	2	50	1.58	51	20.4294	0	1	1	0	0	0	2	1	Found 1 day ago	20.5	12.9	7.5	Adenosis with fibroadenoma like Hyperplasia	1	1	0	0	0	0	0	4a	0	4a
	2	55	1.52	56	24.2382	0	0	0	0	0	0	2	4	Found 6 years ago	29.4	8.9	5.1	Non-Special Type Infiltrating Carcinoma	2	1	1	1	0	1	0	5	1	5
	2	38	1.72	65	21.9713	0	1	0	0	0	0	2	1	Found 20 years ago	4.2	41.5	18.3	Fibroadenoma	1	0	0	0	0	0	0	3	0	3
	2	49	1.6	58	22.6562	0	1	0	0	1	1	2	2	Found half a year ago	26.3	46.4	26.6	Non-Special Type Infiltrating Carcinoma	2	0	1	0	1	0	0	4c	0	4b
	2	46	1.6	60	23.4375	0	0	0	0	0	0	2	1	Found 2 years ago	28	11	7.2	Adenosis	1	0	0	0	1	0	0	4a	0	4a
	2	54	1.59	70.5	27.8866	0	0	0	0	0	0	1	1	Found 10 days ago	14.7	15.2	5.4	Fibroadenoma	1	0	0	0	1	0	0	4a	0	4a
	2	62	1.6	62	24.2188	0	0	0	0	0	0	1	4	Found 1 day ago	88.6	11	8.6	Non-Special Type Infiltrating Carcinoma	2	0	1	1	0	0	1	5	1	5
	2	57	1.58	56	22.4323	1	0	0	1	0	0	1	2	Found 4 months ago	35.4	22.9	16.1	Invasive ductal carcinoma	2	0	1	0	1	0	1	5	0	4c
	2	56	1.5	53	23.5556	0	1	0	0	0	0	1	1	Found 3 days ago	50	10.1	6	Invasive ductal carcinoma	2	1	1	1	0	0	1	5	1	5
	2	52	1.57	53	21.5019	0	0	0	0	0	0	2	1	Found 1 day ago	22.3	13.3	5.6	Adenosis with fibroadenoma like Hyperplasia	1	0	1	0	1	0	0	4b	0	4b
	2	32	1.55	47	19.563	0	1	0	0	0	0	2	4	Found 1 year ago	10.8	31.1	12.1	Fibroadenoma	1	0	0	0	0	0	0	3	0	3
	2	41	1.6	87.5	34.1797	0	1	0	0	0	0	1	4	Found half a month ago	41.7	30.6	20.9	Non-Special Type Infiltrating Carcinoma	2	1	1	0	0	0	1	5	1	5
	2	23	1.63	45	16.937	0	1	0	0	0	0	2	2	Found 2 years ago	10.2	20.9	9.3	Fibroadenoma	1	0	0	0	0	0	0	3	0	3
	2	37	1.57	57	23.1247	0	0	0	0	0	0	1	1	Found 1 year ago	8.9	20.7	18.6	Fibroadenoma	1	0	0	0	1	0	0	4a	0	4a
	2	49	1.59	56	22.151	0	1	0	0	0	0	2	4	Found 10 days ago	77.1	10.2	7.2	Invasive ductal carcinoma	2	0	1	1	0	0	0	4b	1	4b
	2	47	1.6	72.5	28.3203	0	1	0	0	1	0	1	1	Found 1 year ago	22.5	40.8	28	Invasive ductal carcinoma	2	1	1	0	1	1	1	5	1	5
	2	45	1.46	49	22.9874	0	1	0	0	0	0	1	1	Found 1 year ago	18.6	21.1	9.8	Sclerosing adenosis	1	1	1	1	0	1	0	5	0	5
	2	69	1.58	72.5	29.0418	0	1	1	0	0	0	2	2	Found 2 months ago	59.9	25.1	16.7	Non-Special Type Infiltrating Carcinoma	2	1	1	1	0	1	1	5	1	5
	2	59	1.52	50	21.6413	0	1	0	0	0	0	1	2	Found 5 months ago	18.6	24.5	16.8	Non-Special Type Infiltrating Carcinoma	2	1	1	1	1	0	0	4c	0	4c
	2	45	1.63	59.5	22.3945	0	1	0	0	0	0	1	1	Found 4 months ago	19	24.9	16	Non-Special Type Infiltrating Carcinoma	2	1	1	0	1	0	1	4c	0	4c
	2	23	1.57	60	24.3418	0	1	0	0	0	0	1	2	Found 1 year ago	10.1	45.6	30.9	Benign phyllodes tumor	1	0	0	0	1	0	0	4a	0	4a
	2	58	1.58	48	19.2277	0	1	0	0	0	1	2	1	Found half a year ago	25.6	27.9	16.8	Non-Special Type Infiltrating Carcinoma	2	0	1	0	0	0	1	4c	1	4c
	2	24	1.61	47.5	18.3249	0	0	0	0	0	0	2	1	Found 1 year ago	15.2	29.1	13.4	Fibroadenoma	1	0	0	0	0	0	0	3	0	3
	2	39	1.6	55	21.4844	0	0	0	0	0	1	1	2	Found 1 year ago	12.2	15	9.9	Intraductal papilloma	1	0	0	0	0	0	0	3	0	3
	2	67	1.43	53	25.9181	0	1	0	0	0	1	1	1	Found 1 month ago	32.6	29.8	16.2	Invasive ductal carcinoma	2	1	1	1	1	1	1	5	0	5
	2	59	1.48	49	22.3703	0	1	0	0	0	0	1	2	Found 2 months ago	48.7	20.4	165.3	ductal carcinoma	2	1	0	0	1	0	0	4c	1	4c
	2	32	1.54	46.5	19.607	0	1	0	0	0	0	1	3	Found 10 days ago	19.9	17	8.2	Fibroadenoma	1	0	0	0	0	0	0	3	0	3
	2	30	1.62	55.5	21.1477	0	1	0	0	0	0	2	3	Found 1 year ago	13.4	21.7	7.9	Adenosis with fibroadenoma like Hyperplasia	1	0	0	0	0	0	0	3	0	3
	2	56	1.55	63.5	26.4308	1	1	0	0	0	0	1	3	Found 20 days ago	31.1	14.2	2.1	Non-Special Type Infiltrating Carcinoma	2	1	1	0	1	0	1	5	0	5
	2	45	1.53	61	26.0584	0	0	0	0	0	0	2	2	Found 40 days ago	11.7	12.9	4.2	Intraductal papilloma	1	0	0	0	0	0	0	3	0	3
	2	53	1.68	90	31.8878	0	1	0	0	0	0	1	1	Found 1 month ago	21.8	25.8	17.9	Invasive ductal carcinoma	2	0	0	0	1	0	0	4a	0	4a
	2	60	1.62	56	21.3382	0	1	0	0	0	0	1	3	Found 1 month ago	30.3	26.6	22.8	Intraductal papillary carcinoma	2	0	1	0	1	0	0	4c	0	4c
	2	45	1.6	60	23.4375	0	0	0	0	0	0	2	4	Found 1 day ago	11.6	18.3	9.6	Adenosis with fibroadenoma like Hyperplasia	1	0	0	0	0	0	0	3	0	3
	2	37	1.7	65	22.4913	0	1	0	0	0	1	2	1	Found half a year ago	26.6	28.5	17.4	Non-Special Type Infiltrating Carcinoma	2	1	1	1	1	0	0	5	0	5
	2	53	1.6	53	20.7031	0	1	0	0	0	0	2	1	Found 2 weeks ago	28.1	34	21.4	Invasive ductal carcinoma	2	1	1	1	0	0	1	4c	0	4c
	2	51	1.54	46	19.3962	1	1	0	0	0	0	2	1	Found 2 months ago	46.6	17.9	9.7	Invasive ductal carcinoma	2	0	1	1	1	0	1	5	1	5
	2	40	1.64	62	23.0518	0	0	0	0	0	1	2	1	Found 1 month ago	26.5	22.7	10.7	ductal carcinoma	2	1	1	0	1	0	0	5	0	4c
	2	50	1.59	59	23.3377	0	0	0	0	0	0	2	4	Found 2 years ago	11.9	10.7	5.4	Fibroadenoma	1	0	0	0	1	0	0	4a	0	4a
	2	18	1.6	45	17.5781	0	1	0	0	0	0	1	1	Found 1 year ago	3.6	27.4	14.4	Fibroadenoma	1	0	0	0	0	0	0	3	0	3
	2	51	1.6	61	23.8281	0	1	0	0	0	0	2	4	Found 1 week ago	14.7	10.1	5.4	Chronic suppurative inflammation	1	0	0	0	0	0	0	3	0	3
	2	38	1.55	66	27.4714	0	1	0	0	0	0	2	1	Found 1 year ago	1.7	30.6	16.6	Fibroadenoma	1	0	0	0	0	0	0	3	0	3
	2	32	1.5	38	16.8889	0	1	0	0	0	0	1	4	Found 3 years ago	18.2	17	9.3	Fibroadenoma	1	0	0	0	0	0	0	3	0	3
	2	53	1.59	52	20.5688	0	1	0	0	0	0	2	1	Found half a year ago	13.5	14.1	6.2	Fibroadenoma	1	0	1	0	0	0	0	4a	0	4a
	2	66	1.6	90	35.1562	0	0	0	0	0	0	2	1	Found 2 months ago	14.3	22.1	15.4	Non-Special Type Infiltrating Carcinoma	2	1	1	1	0	0	0	4b	0	4b
	2	42	1.55	64	26.6389	0	1	1	0	0	1	2	1	Found 2 months ago	6.6	38.3	10.7	Granulomatous mastitis	1	1	0	0	0	0	0	4a	0	4a
	2	43	1.63	80	30.1103	0	1	0	0	0	0	2	4	Found 3 months ago	9.4	15.1	9.4	Inflammatory lesion	1	0	1	0	1	0	0	4b	0	4b
	2	36	1.6	55	21.4844	0	1	0	0	0	0	2	1	Found 1 month ago	17.8	20.5	13.8	Invasive ductal carcinoma	2	0	0	1	0	0	0	3	0	3
	2	48	1.54	55	23.1911	0	1	0	0	0	0	1	4	Found 1 year ago	35.3	13.4	9.1	Intraductal papilloma	1	1	1	0	0	0	0	4c	0	4b
	2	40	1.5	50	22.2222	0	1	0	0	0	0	2	4	Found 1 year ago	28.2	13.2	6.5	Adenosis with fibroadenoma like Hyperplasia	1	0	1	0	1	0	0	4c	0	4b
	2	34	1.65	60	22.0386	0	1	1	0	0	0	2	2	Found 20 years ago	13.9	41.1	18.1	Fibroadenoma	1	0	0	0	0	0	0	3	0	3
	2	47	1.55	55	22.8928	0	1	0	0	0	0	1	1	Found 1 month ago	29.6	23.4	12.3	Non-Special Type Infiltrating Carcinoma	2	1	1	1	0	0	1	5	0	4c
	2	53	1.55	55	22.8928	0	1	1	0	0	0	2	2	Found 1 day ago	13.2	25.8	11.3	Fibroadenoma	1	1	0	0	1	0	0	4b	0	4b
	2	54	1.6	90	35.1562	0	1	0	0	0	1	1	1	Found 4 years ago	43.3	30.3	20.3	Non-Special Type Infiltrating Carcinoma	2	1	1	1	0	1	1	5	1	5
	2	36	1.56	52	21.3675	0	1	0	0	0	0	1	4	Found 10 years ago	16.7	10.9	5.6	Adenosis with fibroadenoma like Hyperplasia	1	1	1	0	0	0	0	4b	0	4b
	2	60	1.55	50	20.8117	0	1	0	0	0	0	1	1	Found 1 day ago	20.6	19	11.4	Invasive ductal carcinoma	2	1	0	0	1	0	0	4b	0	4b
	2	67	1.58	67	26.8386	0	0	0	0	0	0	2	3	Found 1 day ago	14.8	14.6	6.3	Fibroadenoma	1	0	1	0	1	0	0	4b	0	4b
	2	74	1.58	67	26.8386	0	1	1	0	0	0	2	1	Found 3 months ago	68.6	22.4	19.3	Invasive ductal carcinoma	2	1	1	1	1	1	1	5	1	5
	2	46	1.5	59	26.2222	0	1	0	0	0	1	2	2	Found 1 month ago	26.1	34.9	23.9	Non-Special Type Infiltrating Carcinoma	2	1	1	1	0	1	1	5	0	5
	2	53	1.5	63	28	0	1	0	0	0	0	2	1	Found 1 day ago	6.2	27.8	15.9	Hamartoma	1	1	0	0	0	0	0	4a	0	4a
	2	56	1.65	54	19.8347	1	1	0	0	0	0	2	1	Found 16 days ago	31.5	14.8	12.6	Invasive ductal carcinoma	2	1	1	0	0	0	0	4c	1	4c
	2	40	1.55	55	22.8928	0	1	0	0	0	1	1	4	Found 1 year ago	41.1	34.4	24.2	Non-Special Type Infiltrating Carcinoma	2	1	1	1	1	1	1	5	0	5
	2	44	1.54	48	20.2395	1	1	1	0	0	0	2	4	Found 3 days ago	33.9	20.4	12.3	Non-Special Type Infiltrating Carcinoma	2	1	1	0	1	0	0	5	0	4c
	2	55	1.58	60	24.0346	0	1	1	0	0	0	2	1	Found 1 week ago	7.4	21.3	11.3	Fibroadenoma	1	1	1	0	0	0	0	4b	0	4b
	2	18	1.6	45	17.5781	0	1	1	0	0	0	1	2	Found half a month ago	1.2	43.6	17.9	Fibroadenoma	1	1	0	0	1	0	0	4b	0	4b
	2	20	1.58	43	17.2248	0	1	0	0	0	0	1	4	Found 3 years ago	9.1	21.3	8.8	Fibroadenoma	1	0	0	0	0	0	0	4a	0	4a
	2	46	1.6	58	22.6562	1	1	0	0	0	0	2	2	Found half a year ago	47.1	15.3	9.5	Non-Special Type Infiltrating Carcinoma	2	1	1	1	0	0	1	5	1	5
	2	60	1.65	67	24.6097	0	1	1	0	0	0	1	2	Found 1 year ago	41.9	22.3	14.5	ductal carcinoma	2	1	0	0	0	1	0	4c	0	4b
	2	66	1.63	59	22.2063	0	1	0	0	0	0	1	1	Found 1 month ago	89.8	12.3	9.6	Invasive ductal carcinoma	2	1	1	1	1	0	1	5	1	5
	2	60	1.63	60	22.5827	0	0	1	0	0	0	2	3	Found 20 days ago	32.5	20.5	12.5	ductal carcinoma	2	1	1	0	1	0	0	5	0	4c
	2	64	1.56	68	27.9421	0	1	0	0	0	0	1	3	Found 4 months ago	29.3	19.1	13	Invasive ductal carcinoma	2	1	1	0	1	1	1	5	0	5
	2	38	1.6	60	23.4375	0	1	0	0	0	0	2	1	Found 4 years ago	19.9	32.7	16.2	Non-Special Type Infiltrating Carcinoma	2	1	1	0	1	0	1	4c	0	4c
	2	40	1.65	48	17.6309	0	1	0	0	0	0	1	4	Found 4 years ago	10.5	36	21.9	Fibroadenoma	1	0	0	0	0	0	0	3	0	3
	2	41	1.53	42	17.9418	0	1	0	0	0	0	1	4	Found 3 years ago	18.7	21.2	10	Invasive ductal carcinoma	2	1	1	0	1	0	0	4c	0	4c
	2	43	1.54	60.5	25.5102	0	0	1	0	0	0	2	3	Found 1 year ago	90	11.7	5.9	Non-Special Type Infiltrating Carcinoma	2	0	1	1	1	1	1	5	1	5
	2	60	1.59	55	21.7555	0	0	0	0	0	0	1	1	Found 1 year ago	17.3	11.3	5.9	Mammary duct ectasia	1	0	0	0	0	0	0	3	0	3
	2	45	1.55	58	24.1415	0	0	0	0	0	0	2	3	Found half a year ago	8.9	17.8	10.4	Fibroadenoma	1	0	0	0	0	0	0	3	0	3
	2	33	1.69	70	24.5089	0	1	0	0	0	0	2	3	Found 10 years ago	5.9	25.9	10.2	Adenosis	1	1	0	0	1	0	0	4b	0	4b
	2	58	1.6	57.5	22.4609	0	1	0	0	0	0	1	2	Found 10 days ago	34.8	9.7	6.8	Non-Special Type Infiltrating Carcinoma	2	1	1	0	1	0	1	5	1	5
	2	60	1.58	63	25.2363	0	0	0	0	0	0	2	1	Found 1 day ago	29.2	14.3	8.1	Invasive ductal carcinoma	2	1	1	0	1	0	0	5	0	4c
	2	53	1.58	84	33.6485	0	0	0	0	0	0	2	1	Found 1 day ago	19.6	20.9	9.3	Invasive ductal carcinoma	2	1	1	0	0	0	0	4b	0	4b
	2	32	1.64	62.5	23.2377	0	0	1	0	0	0	2	1	Found 1 week ago	10.8	11.7	5.6	Fibroadenoma	1	1	0	0	0	0	0	4a	0	4a
	2	33	1.55	55	22.8928	0	1	0	0	0	0	1	2	Found 1 month ago	27.8	21.2	13.3	Invasive ductal carcinoma	2	1	1	1	1	1	1	5	0	5
	2	25	1.6	44	17.1875	0	1	1	0	0	0	2	3	Found 2 years ago	36.9	26.9	19	Fibroadenoma	1	1	0	0	1	0	0	4c	0	4b
	2	60	1.53	57	24.3496	1	1	1	0	0	0	1	4	Found 1 month ago	50.7	16.7	12.6	Non-Special Type Infiltrating Carcinoma	2	1	1	0	0	1	1	5	1	5
	2	53	1.55	55	22.8928	1	1	0	0	0	1	1	1	Found half a year ago	22.7	32.9	15.9	Non-Special Type Infiltrating Carcinoma	2	1	1	1	0	0	1	4c	0	4c
	2	25	1.7	48	16.609	0	1	0	0	0	0	1	4	Found 1 year ago	6.2	18.3	8.7	Fibroadenoma	1	0	0	0	0	0	0	3	0	3
	2	49	1.54	51	21.5045	0	1	0	0	0	1	1	1	Found 2 months ago	24.7	38.3	19.1	Non-Special Type Infiltrating Carcinoma	2	1	1	0	0	0	1	5	0	4c
	2	37	1.55	61.5	25.5983	0	1	1	0	0	0	1	1	Found 2 months ago	29.2	15.3	10.1	Fibroadenoma	1	0	0	0	0	0	1	4b	1	4b
	2	47	1.57	46	18.662	0	1	1	0	0	0	1	3	Found 3 months ago	34.3	16.2	9.8	Invasive ductal carcinoma	2	0	1	0	1	0	0	4c	0	4b
	2	66	1.41	41	20.6227	0	1	0	0	0	1	2	1	Found 2 months ago	27.9	33.4	20.8	Invasive ductal carcinoma	2	1	1	0	1	0	0	5	0	4c
	2	33	1.59	52.5	20.7666	0	1	1	0	0	0	2	1	Found 1 year ago	10.6	16	8.1	ductal carcinoma	2	0	1	0	1	0	0	4b	0	4b
	2	35	1.55	48	19.9792	0	1	1	0	0	0	2	1	Found 1 year ago	18.9	25.2	13.6	Fibroadenoma	1	0	0	0	0	0	0	3	0	3
	2	37	1.48	44	20.0877	0	0	0	0	0	0	2	2	Found half a month ago	8.1	21.8	8	Adenosis with fibroadenoma like Hyperplasia	1	0	1	0	1	0	0	4b	0	4b
	2	35	1.58	62.5	25.0361	0	1	1	0	0	1	1	1	Found 1 month ago	30.1	39.8	28.7	Invasive ductal carcinoma	2	1	1	1	0	1	1	5	0	5
	2	58	1.56	59	24.2439	0	1	0	0	0	0	1	1	Found 1 month ago	56.1	16.6	12.6	Invasive ductal carcinoma	2	0	1	1	1	0	1	5	1	5
	2	23	1.63	52	19.5717	0	1	0	0	0	0	2	3	Found 3 years ago	10.8	17.3	10.6	Adenosis with fibroadenoma like Hyperplasia	1	0	0	0	0	0	0	3	0	3
	2	53	1.6	55	21.4844	0	1	0	0	0	0	2	1	Found 4 months ago	16.5	21.1	12.9	Non-Special Type Infiltrating Carcinoma	2	0	0	0	1	0	1	4b	0	4b
	2	39	1.6	47.5	18.5547	0	1	1	0	0	0	1	2	Found 7 months ago	8.7	19.5	9.8	Fibroadenoma	1	1	0	0	1	0	0	4b	0	4b
	2	28	1.68	48	17.0068	0	1	0	0	0	0	2	3	Found 2 years ago	51.4	12.2	8.9	Fibroadenoma	1	0	0	0	0	0	1	4b	1	4b
	2	30	1.6	78	30.4688	0	1	0	0	0	0	1	1	Found half a year ago	15.5	25.3	12.1	Fibroadenoma	1	0	0	0	0	0	0	3	0	3
	2	49	1.56	56	23.0112	0	1	0	0	0	1	2	4	Found five years ago	12.9	14	9.7	Adenosis	1	0	0	0	0	1	1	4b	0	4b
	2	38	1.52	43	18.6115	0	1	1	0	0	0	2	4	Found 1 year ago	36.1	11.1	8.1	Invasive ductal carcinoma	2	1	1	0	1	0	0	5	0	4c
	2	28	1.55	45	18.7305	0	1	1	0	0	0	2	1	Found 3 months ago	18.5	39.7	18.9	Fibroadenoma	1	1	1	0	0	0	1	4c	0	4c
	2	38	1.6	52.5	20.5078	0	0	1	0	0	0	2	1	Found 1 year ago	35.9	5.7	3.8	Adenosis with fibroadenoma like Hyperplasia	1	0	0	0	0	0	0	4a	1	4a
	2	52	1.48	50	22.8269	0	1	1	0	0	0	1	1	Found 2 years ago	49.8	13.1	11.4	Adenosis	1	0	1	0	1	0	0	4c	1	4c
	2	64	1.55	55	22.8928	0	1	0	0	1	0	1	2	Found 1 week ago	21.1	22.8	12	Invasive ductal carcinoma	2	1	1	1	1	0	1	5	0	5
	2	56	1.6	62.5	24.4141	1	1	0	0	0	1	1	1	Found 2 years ago	24.8	25.9	16.3	Non-Special Type Infiltrating Carcinoma	2	1	1	1	1	0	0	5	1	5
